# Supplementary material for: Cryptosporidium and Giardia taxa in faecal samples from animals in catchments supplying the city of Melbourne with drinking water (2011 to 2015)
Source: Parasit Vectors. 2016 Jun 1;9:315. doi: 10.1186/s13071-016-1607-1 (PMC4888428; doi:10.1186/s13071-016-1607-1)
Supplement: Additional file 2: Table S4. — Pairwise comparisons of the SSU gene sequences among Cryptosporidium genotypes. Table S5. Pairwise comparisons of the gp60 gene sequences among Cryptosporidium genotypes. Table S6. Pairwise comparisons of the tpi gene sequences among Cryptosporidium genotypes. (XLSX 29 kb) [file 13071_2016_1607_MOESM2_ESM.xlsx]

## Sheet: Table S4
Table S4 Pairwise comparison of differences in the small subunit of nuclear ribosomal RNA gene (SSU; 240 bp) among Cryptosporidium spp. from samples tested in the present study (cf. Figure 1). Percentages of sequence differences are below the diagonal; numbers of nucleotide differences are above diagonal.
	AF093498 C. muris	KU531654 C. sp. duck-like genotype	KU531689 C. sp. duck-like genotype	AY504514 C. sp. duck genotype	AF093495 C. baileyi	KC282991 C. sp. genotype MW5	KC282992 C. sp. genotype MW6	KC282988 C. ryanae-like MW2	KU531676 C. ryanae-like MW4	KC282990 C. ryanae-like MW4	KC282987 C. sp. MW1	KU531650 C. ryanae MW7	EU410344 C. ryanae	KJ867493 C. sp. deer genotype	KU531664 C. sp. deer genotype	KU531692 C. ryanae-like MW2	FJ896050 C. xiaoi	AY741305 C. bovis	AF115378 C. wrairi	KM085019 C. hominis	KU531663 C. hominis	AF159111 C. parvum	KU531669 C. parvum	KM366142 C. cuniculus	KU531683 C. cuniculus	FJ262725 C. cuniculus	AF329187 C. meleagridis	KF516543 C. canis	KU531684 C. canis	AY120902 C. sp. opossum1	AF112570 C. fayeri	AY237630 C. sp. EGK1	KU531656 C. fayeri-like	KU531695 C. fayeri-like EGK1	KU531658 C. fayeri-like	JF316650 C. sp. kangaroo genotype 1	KU531694 C. sp. kangaroo genotype 1	KU531666 C. fayeri-like	KU531671 C. fayeri	KP730302 C. macropodum	KU531685 C. macropodum	KU531679 C. macropodum-like	KU531661 C. macropodum-like	KU531649 C. macropodum-like	KP730300 C. macropodum	KU531652 C. macropodum-like	HM209366 C. ubiquitum	KU531647 C. ubiquitum	KU531681 C. ubiquitum-like
AF093498 Cryptosporidium muris	-	39	41	40	40	43	44	41	39	39	39	40	43	42	42	40	48	46	44	48	46	44	44	44	44	44	41	44	44	44	45	44	34	44	45	41	42	35	45	39	39	42	38	42	41	41	44	44	51
KU531654 Cryptosporidium sp. duck-like genotype	81.8	-	1	2	17	18	19	17	14	14	14	13	15	14	14	16	19	17	30	35	33	31	31	32	32	32	29	28	28	29	31	31	22	31	32	25	23	22	31	27	27	26	25	24	25	25	32	32	36
KU531689 Cryptosporidium sp. duck-like genotype	82.2	99.5	-	1	16	17	18	16	13	13	13	14	17	16	16	15	22	20	30	35	33	31	31	32	32	32	29	28	28	29	31	31	23	31	32	25	23	23	31	27	27	26	26	26	25	25	32	32	36
AY504514 Cryptosporidium sp. duck genotype	82.6	99	99.5	-	17	16	17	15	12	12	12	13	16	15	15	14	21	19	29	34	32	30	30	31	31	31	28	27	27	28	30	30	22	30	31	24	22	22	30	26	26	25	25	25	24	24	31	31	35
AF093495 Cryptosporidium baileyi	82.6	91.9	92.8	92.4	-	21	21	20	15	15	15	16	19	18	18	19	22	22	26	31	29	27	27	28	28	28	27	22	22	24	27	27	17	27	28	23	21	17	27	25	25	24	20	24	23	23	28	28	29
KC282991 Cryptosporidium sp. genotype MW5	81.1	91.2	92.2	92.7	90.5	-	2	9	6	6	6	7	10	9	9	8	7	7	25	30	28	26	26	27	27	27	24	19	19	27	29	29	21	29	30	23	21	21	29	24	24	22	24	23	22	22	27	27	33
KC282992 Cryptosporidium sp. genotype MW6	81.1	91.1	92.1	92.6	90.9	99.5	-	10	7	7	7	8	11	10	10	9	7	7	27	32	30	28	28	29	29	29	26	21	21	29	31	31	21	31	32	25	23	21	31	26	26	24	24	25	24	24	29	29	35
KC282988 Cryptosporidium ryanae-like MW2	82.2	91.9	92.9	93.3	91.2	96.1	96	-	5	5	5	6	9	8	8	1	14	12	30	35	33	31	31	32	32	32	29	24	24	28	30	30	21	30	31	24	22	21	30	29	29	27	26	28	27	27	32	32	38
KU531676 Cryptosporidium ryanae-like MW4	83	93.2	94.1	94.5	93.3	97.2	97.2	97.9	-	0	0	1	4	3	3	4	9	9	27	31	29	27	27	28	28	28	26	21	21	24	27	27	18	27	28	20	18	18	27	26	26	24	23	25	24	24	29	29	33
KC282990 Cryptosporidium ryanae-like MW4	82.9	93.1	94	94.5	93.2	97.2	97.2	97.9	100	-	0	1	4	3	3	4	9	9	27	31	29	27	27	28	28	28	26	21	21	24	27	27	18	27	28	20	18	18	27	26	26	24	23	25	24	24	29	29	33
KC282987 Cryptosporidium sp. MW1	82.9	93.1	94	94.5	93.2	97.2	97.2	97.9	100	100	-	1	4	3	3	4	9	9	27	31	29	27	27	28	28	28	26	21	21	24	27	27	18	27	28	20	18	18	27	26	26	24	23	25	24	24	29	29	33
KU531650 Cryptosporidium ryanae MW7	82.6	93.7	93.6	94.1	92.8	96.8	96.7	97.5	99.5	99.5	99.5	-	5	4	4	5	10	10	28	32	29	28	28	29	29	29	27	22	22	25	28	28	17	28	29	21	19	17	28	27	27	25	22	24	25	25	30	30	34
EU410344 Cryptosporidium ryanae	81.3	92.7	92.3	92.7	91.5	95.4	95.3	96.1	98.2	98.2	98.2	97.7	-	1	1	8	7	7	31	35	30	31	31	32	32	32	30	25	25	28	31	31	18	31	32	24	22	18	31	30	30	28	23	29	28	28	33	33	37
KJ867493 Cryptosporidium sp. deer genotype	81.7	93.2	92.7	93.2	91.9	95.9	95.8	96.6	98.6	98.6	98.6	98.2	99.5	-	0	7	6	6	30	34	29	30	30	31	31	31	29	24	24	27	30	30	18	30	31	23	21	18	30	29	29	27	23	28	27	27	32	32	36
KU531664 Cryptosporidium sp. deer genotype	81.7	93.2	92.7	93.2	91.9	95.9	95.8	96.6	98.6	98.6	98.6	98.2	99.5	100	-	7	6	6	30	34	29	30	30	31	31	31	29	24	24	27	30	30	18	30	31	23	21	18	30	29	29	27	23	28	27	27	32	32	36
KU531692 Cryptosporidium ryanae-like MW2	82.6	92.2	93.2	93.6	91.5	96.3	96.3	99.8	98.2	98.2	98.2	97.7	96.4	96.8	96.8	-	13	11	29	34	32	30	30	31	31	31	28	23	23	27	29	29	20	29	30	23	21	20	29	28	28	26	25	27	26	26	31	31	37
FJ896050 Cryptosporidium xiaoi	79.1	90.8	90	90.5	90.1	96.8	97.2	93.8	95.9	95.9	95.9	95.5	96.8	97.3	97.3	94.1	-	2	32	36	30	32	32	33	33	33	31	26	26	33	36	36	21	36	37	29	27	21	36	31	31	29	24	30	29	29	34	34	38
AY741305 Cryptosporidium bovis	80	91.7	90.9	91.4	90.1	96.8	97.2	94.7	95.9	95.9	95.9	95.5	96.8	97.3	97.3	95	99.1	-	30	35	29	31	31	32	32	32	29	24	24	32	34	34	20	34	35	28	26	20	34	29	29	27	23	28	27	27	32	32	38
AF115378 Cryptosporidium wrairi	81.3	86	87	87.4	88.7	89	88.5	87.1	88.3	88.2	88.2	87.8	86.5	87	87	87.4	86.1	87	-	11	11	9	9	9	9	9	9	15	15	14	11	12	9	12	13	17	16	8	11	21	21	18	16	19	18	18	14	14	17
KM085019 Cryptosporidium hominis	79.8	83.9	85	85.4	86.7	87	86.5	85.1	86.7	86.6	86.6	86.3	85	85.4	85.4	85.4	84.5	85	95.3	-	0	4	4	6	6	6	11	22	22	16	17	16	10	16	17	21	20	11	17	21	21	21	17	22	21	21	14	14	14
KU531663 Cryptosporidium hominis	78.6	84.4	84.4	84.8	86.3	86.7	86.2	84.6	86.3	86.3	86.3	86.3	85.8	86.3	86.3	84.8	85.8	86.3	94.8	100	-	4	4	6	6	6	11	22	22	16	17	16	9	16	17	21	19	10	17	19	19	19	16	19	19	19	14	14	14
AF159111 Cryptosporidium parvum	81.3	85.6	86.5	87	88.3	88.6	88.1	86.6	88.3	88.2	88.2	87.8	86.5	87	87	87	86.1	86.5	96.1	98.3	98.1	-	0	4	4	4	7	18	18	12	15	14	8	14	15	17	16	9	15	19	19	19	15	20	19	19	12	12	16
KU531669 Cryptosporidium parvum	81.3	85.6	86.5	87	88.3	88.6	88.1	86.6	88.3	88.2	88.2	87.8	86.5	87	87	87	86.1	86.5	96.1	98.3	98.1	100	-	4	4	4	7	18	18	12	15	14	8	14	15	17	16	9	15	19	19	19	15	20	19	19	12	12	16
KM366142 Cryptosporidium cuniculus	81.4	85.2	86.1	86.6	87.9	88.2	87.7	86.2	87.9	87.8	87.8	87.4	86.1	86.6	86.6	86.6	85.7	86.1	96.1	97.4	97.2	98.3	98.3	-	0	0	10	19	19	12	11	10	6	10	11	17	16	7	11	22	22	22	17	23	22	22	15	15	17
KU531683 Cryptosporidium cuniculus	81.4	85.2	86.1	86.6	87.9	88.2	87.7	86.2	87.9	87.8	87.8	87.4	86.1	86.6	86.6	86.6	85.7	86.1	96.1	97.4	97.2	98.3	98.3	100	-	0	10	19	19	12	11	10	6	10	11	17	16	7	11	22	22	22	17	23	22	22	15	15	17
FJ262725 Cryptosporidium cuniculus	81.4	85.2	86.1	86.6	87.9	88.2	87.7	86.2	87.9	87.8	87.8	87.4	86.1	86.6	86.6	86.6	85.7	86.1	96.1	97.4	97.2	98.3	98.3	100	100	-	10	19	19	12	11	10	6	10	11	17	16	7	11	22	22	22	17	23	22	22	15	15	17
AF329187 Cryptosporidium meleagridis	82.5	86.4	87.3	87.8	88.2	89.4	88.9	87.4	88.6	88.5	88.5	88.2	86.9	87.3	87.3	87.8	86.5	87.3	96.1	95.3	94.8	97	97	95.7	95.7	95.7	-	16	16	16	17	18	12	18	19	19	18	11	17	16	16	17	16	18	17	17	9	9	16
KF516543 Cryptosporidium canis	81	86.6	87.5	87.9	90.3	91.4	90.9	89.4	90.6	90.5	90.5	90.2	88.8	89.3	89.3	89.7	88.4	89.3	93.5	90.6	89.6	92.2	92.2	91.8	91.8	91.8	93	-	0	19	20	20	16	20	21	16	15	16	20	21	21	21	22	22	21	21	17	17	23
KU531684 Cryptosporidium canis	81	86.6	87.5	87.9	90.3	91.4	90.9	89.4	90.6	90.5	90.5	90.2	88.8	89.3	89.3	89.7	88.4	89.3	93.5	90.6	89.6	92.2	92.2	91.8	91.8	91.8	93	100	-	19	20	20	16	20	21	16	15	16	20	21	21	21	22	22	21	21	17	17	23
AY120902 Cryptosporidium sp. opossum1	81.3	86.4	87.3	87.8	89.5	88.1	87.6	87.9	89.5	89.4	89.4	89.1	87.8	88.2	88.2	88.2	85.6	86	93.9	93.1	92.4	94.8	94.8	94.8	94.8	94.8	93	91.7	91.7	-	5	5	3	5	6	9	8	3	5	25	25	23	16	24	23	23	16	16	20
AF112570 Cryptosporidium fayeri	80.9	85.6	86.6	87	88.3	87.3	86.8	87.1	88.3	88.2	88.2	87.9	86.6	87	87	87.4	84.4	85.3	95.2	92.7	91.9	93.5	93.5	95.2	95.2	95.2	92.6	91.3	91.3	97.8	-	1	2	1	2	12	11	1	0	27	27	26	19	27	26	26	18	18	21
AY237630 Cryptosporidium sp. EGK1	81.4	85.6	86.6	87	88.3	87.3	86.8	87.1	88.3	88.2	88.2	87.9	86.6	87	87	87.4	84.4	85.3	94.8	93.1	92.4	93.9	93.9	95.7	95.7	95.7	92.2	91.3	91.3	97.8	99.6	-	1	0	1	12	11	2	1	26	26	26	19	27	26	26	17	17	20
KU531656 Cryptosporidium fayeri-like	82.8	88.7	88.1	88.7	91.2	89.1	89.1	89.3	90.7	90.6	90.6	91.2	90.7	90.7	90.7	89.7	89.2	89.7	95.4	94.9	95.3	95.9	95.9	96.9	96.9	96.9	93.8	91.8	91.8	98.5	99	99.5	-	1	1	7	5	1	2	17	17	17	16	16	17	17	12	12	14
KU531695 Cryptosporidium fayeri-like EGK1	81.4	85.6	86.6	87	88.3	87.3	86.8	87.1	88.3	88.2	88.2	87.9	86.6	87	87	87.4	84.4	85.3	94.8	93.1	92.4	93.9	93.9	95.7	95.7	95.7	92.2	91.3	91.3	97.8	99.6	100	99.5	-	1	12	11	2	1	26	26	26	19	27	26	26	17	17	20
KU531658 Cryptosporidium fayeri-like	80.9	85.2	86.1	86.6	87.9	86.9	86.4	86.7	87.9	87.8	87.8	87.4	86.1	86.6	86.6	87	84	84.8	94.4	92.7	91.9	93.5	93.5	95.2	95.2	95.2	91.8	90.9	90.9	97.4	99.1	99.6	99.5	99.6	-	13	12	2	2	27	27	27	19	28	27	27	18	18	21
JF316650 Cryptosporidium sp. kangaroo genotype 1	82.3	88	88.8	89.2	89.8	89.6	89.1	89.4	91	91	91	90.6	89.2	89.7	89.7	89.7	87	87.4	92.6	91	90	92.6	92.6	92.6	92.6	92.6	91.7	92.9	92.9	96.1	94.8	94.8	96.4	94.8	94.4	-	3	7	12	26	26	24	23	25	24	24	20	20	25
KU531694 Cryptosporidium sp. kangaroo genotype 1	81.8	88.9	89.7	90.1	90.7	90.5	90	90.3	91.9	91.9	91.9	91.5	90.1	90.6	90.6	90.6	87.9	88.3	93	91.4	91	93	93	93.1	93.1	93.1	92.1	93.3	93.3	96.5	95.2	95.2	97.4	95.2	94.8	98.7	-	5	11	24	24	22	21	23	22	22	19	19	24
KU531666 Cryptosporidium fayeri-like	82.3	88.7	88.1	88.7	91.2	89.1	89.1	89.3	90.7	90.6	90.6	91.2	90.7	90.7	90.7	89.7	89.2	89.7	95.9	94.4	94.8	95.4	95.4	96.4	96.4	96.4	94.3	91.8	91.8	98.5	99.5	99	99.5	99	99	96.4	97.4	-	1	18	18	17	16	16	17	17	13	13	15
KU531671 Cryptosporidium fayeri	80.9	85.6	86.6	87	88.3	87.3	86.8	87.1	88.3	88.2	88.2	87.9	86.6	87	87	87.4	84.4	85.3	95.2	92.7	91.9	93.5	93.5	95.2	95.2	95.2	92.6	91.3	91.3	97.8	100	99.6	99	99.6	99.1	94.8	95.2	99.5	-	27	27	26	19	27	26	26	18	18	21
KP730302 Cryptosporidium macropodum	83.1	87.2	88.1	88.5	88.9	89.3	88.8	87.3	88.5	88.4	88.4	88.1	86.7	87.2	87.2	87.6	86.3	87.2	90.9	91	91	91.7	91.7	90.5	90.5	90.5	93	90.7	90.7	89.1	88.3	88.7	91.2	88.7	88.3	88.5	89.4	90.7	88.3	-	0	5	9	5	4	4	10	10	17
KU531685 Cryptosporidium macropodum	83.1	87.2	88.1	88.5	88.9	89.3	88.8	87.3	88.5	88.4	88.4	88.1	86.7	87.2	87.2	87.6	86.3	87.2	90.9	91	91	91.7	91.7	90.5	90.5	90.5	93	90.7	90.7	89.1	88.3	88.7	91.2	88.7	88.3	88.5	89.4	90.7	88.3	100	-	5	9	5	4	4	10	10	17
KU531679 Cryptosporidium macropodum-like	81.8	87.6	88.4	88.9	89.3	90.1	89.6	88.1	89.3	89.2	89.2	88.9	87.6	88	88	88.4	87.1	88	92.2	91	91	91.7	91.7	90.5	90.5	90.5	92.6	90.7	90.7	90	88.7	88.7	91.2	88.7	88.3	89.4	90.3	91.2	88.7	97.8	97.8	-	4	2	1	1	14	14	19
KU531661 Cryptosporidium macropodum-like	81.1	87.2	86.7	87.2	89.8	87.6	87.6	86.9	88.3	88.1	88.1	88.8	88.3	88.3	88.3	87.2	87.8	88.3	92	91.5	91.8	92.4	92.4	91.5	91.5	91.5	91.9	88.8	88.8	91.9	90.5	90.5	91.8	90.5	90.5	88.3	89.3	91.8	90.5	95.4	95.4	98	-	4	5	5	12	12	16
KU531649 Cryptosporidium macropodum-like	81.8	88.6	88.4	88.9	89.3	89.7	89.2	87.7	88.9	88.8	88.8	89.3	87.1	87.6	87.6	88	86.7	87.6	91.7	90.6	91	91.3	91.3	90	90	90	92.1	90.3	90.3	89.5	88.3	88.3	91.8	88.3	87.9	88.9	89.8	91.8	88.3	97.8	97.8	99.1	98	-	1	1	15	15	20
KP730300 Cryptosporidium macropodum	82.3	88.1	88.9	89.3	89.8	90.1	89.6	88.1	89.3	89.2	89.2	88.9	87.6	88	88	88.4	87.1	88	92.2	91	91	91.7	91.7	90.5	90.5	90.5	92.6	90.7	90.7	90	88.7	88.7	91.2	88.7	88.3	89.4	90.3	91.2	88.7	98.2	98.2	99.6	97.4	99.6	-	0	14	14	19
KU531652 Cryptosporidium macropodum-like	82.3	88.1	88.9	89.3	89.8	90.1	89.6	88.1	89.3	89.2	89.2	88.9	87.6	88	88	88.4	87.1	88	92.2	91	91	91.7	91.7	90.5	90.5	90.5	92.6	90.7	90.7	90	88.7	88.7	91.2	88.7	88.3	89.4	90.3	91.2	88.7	98.2	98.2	99.6	97.4	99.6	100	-	14	14	19
HM209366 Cryptosporidium ubiquitum	81.2	85	86	86.5	87.8	88.1	87.6	86.1	87.3	87.2	87.2	86.9	85.6	86	86	86.5	85.2	86	93.9	94	93.4	94.8	94.8	93.5	93.5	93.5	96.1	92.6	92.6	93	92.2	92.6	93.8	92.6	92.2	91.3	91.7	93.3	92.2	95.6	95.6	93.9	93.9	93.4	93.9	93.9	-	0	7
KU531647 Cryptosporidium ubiquitum	81.2	85	86	86.5	87.8	88.1	87.6	86.1	87.3	87.2	87.2	86.9	85.6	86	86	86.5	85.2	86	93.9	94	93.4	94.8	94.8	93.5	93.5	93.5	96.1	92.6	92.6	93	92.2	92.6	93.8	92.6	92.2	91.3	91.7	93.3	92.2	95.6	95.6	93.9	93.9	93.4	93.9	93.9	100	-	7
KU531681 Cryptosporidium ubiquitum-like	78.6	83.5	84.5	85	87.6	85.7	85.2	83.8	85.8	85.7	85.7	85.4	84.1	84.5	84.5	84.1	83.7	83.7	92.7	94	93.4	93.2	93.2	92.7	92.7	92.7	93.1	90.1	90.1	91.5	91	91.5	92.9	91.5	91	89.3	89.7	92.4	91	92.7	92.7	91.8	92.1	91.4	91.8	91.8	97	97	-
EF489038 Cryptosporidium suis	81.3	85.1	86.1	86.5	87.4	88.2	87.6	86.2	87.4	87.3	87.3	87	85.7	86.1	86.1	86.5	85.2	86.1	94.8	95.7	95.3	94.8	94.8	94.4	94.4	94.4	96.1	91.7	91.7	91.4	91.4	91.8	93.4	91.8	91.4	90.4	90.9	92.9	91.4	93.5	93.5	93.5	92	93	93.5	93.5	95.3	95.3	94.4
KM110047 Cryptosporidium cf suis	81.2	85.5	86.5	86.9	88.2	88.5	88	86.6	87.8	87.7	87.7	87.3	86	86.5	86.5	86.9	85.6	86.5	95.7	95.3	94.8	94.8	94.8	94.4	94.4	94.4	96.1	92.1	92.1	91.4	91.4	91.8	93.3	91.8	91.4	90.8	91.3	92.8	91.4	93.4	93.4	94.3	93	93.9	94.3	94.3	95.2	95.2	94.4
KU531660 Cryptosporidium suis-like	82.3	87.6	88.4	88.9	88.9	90.6	90.1	88.6	89.8	89.7	89.7	89.3	88	88.4	88.4	88.9	87.6	88.4	94.3	94	93.4	94.8	94.8	93.5	93.5	93.5	96.5	92.9	92.9	92.1	90.9	90.9	92.3	90.9	90.5	91.6	92	92.3	90.9	95.1	95.1	95.1	93.9	94.7	95.1	95.1	96.1	96.1	93.1
[truncated: 3 more columns]

## Sheet: Table S5
Table S5 Pairwise comparison of differences in the 60 kD glycoprotein gene (gp60; 337 bp) among Cryptosporidium spp. from samples tested in the present study (cf. Figure 2). Percentages of sequence differences are below the diagonal; numbers of nucleotide differences are above diagonal.
	KJ506839 Cryptosporidium hominis	KU531699 Cryptosporidium hominis	KU531700 Cryptosporidium cuniculus VbA26	KM366140 Cryptosporidium cuniculus VbA26	KU531701 Cryptosporidium cuniculus VbA26	KU531702 Cryptosporidium cuniculus VbA25	KU531703 Cryptosporidium cuniculus VbA25	KU531704 Cryptosporidium cuniculus VbA24	KU531705 Cryptosporidium cuniculus VbA26	KF279538 Cryptosporidium cuniculus VbA36	HQ397718 Cryptosporidium cuniculus VbA32	GU971648 Cryptosporidium cuniculus VbA36	HQ397717 Cryptosporidium cuniculus VbA21	HM852432 Cryptosporidium cuniculus VbA23	GU097642 Cryptosporidium cuniculus VbA29	GU097639 Cryptosporidium cuniculus VbA25	FJ262733 Cryptosporidium cuniculus VbA19	EU437420 Cryptosporidium cuniculus VaA22	GU971637 Cryptosporidium cuniculus VaA11
KJ506839 Cryptosporidium hominis	-	0	155	155	155	166	167	149	155	157	154	155	136	142	163	163	130	140	112
KU531699 Cryptosporidium hominis	100	-	155	155	155	166	167	149	155	157	154	155	136	142	163	163	130	140	112
KU531700 Cryptosporidium cuniculus VbA26	51.9	51.9	-	0	0	45	44	6	0	4	1	6	19	13	10	10	25	102	135
KM366140 Cryptosporidium cuniculus VbA26	51.9	51.9	100	-	0	45	44	6	0	4	1	6	19	13	10	10	25	102	135
KU531701 Cryptosporidium cuniculus VbA26	51.9	51.9	100	100	-	45	44	6	0	4	1	6	19	13	10	10	25	102	135
KU531702 Cryptosporidium cuniculus VbA25	47.5	47.5	83.9	83.9	83.9	-	1	45	45	47	44	45	50	44	53	53	56	105	141
KU531703 Cryptosporidium cuniculus VbA25	47.2	47.2	84.3	84.3	84.3	99.6	-	44	44	46	43	44	49	43	52	52	55	106	142
KU531704 Cryptosporidium cuniculus VbA24	52.8	52.8	97.9	97.9	97.9	83.8	84.1	-	6	10	7	12	13	7	16	16	19	96	129
KU531705 Cryptosporidium cuniculus VbA26	51.9	51.9	100	100	100	83.9	84.3	97.9	-	4	1	6	19	13	10	10	25	102	135
KF279538 Cryptosporidium cuniculus VbA36	51.7	51.7	98.6	98.6	98.6	83.4	83.7	96.5	98.6	-	3	4	21	15	6	6	27	104	137
HQ397718 Cryptosporidium cuniculus VbA32	52.2	52.2	99.6	99.6	99.6	84.3	84.6	97.5	99.6	98.9	-	7	18	12	9	9	24	101	134
GU971648 Cryptosporidium cuniculus VbA36	51.9	51.9	97.9	97.9	97.9	83.9	84.3	95.8	97.9	98.6	97.5	-	19	13	10	10	25	102	135
HQ397717 Cryptosporidium cuniculus VbA21	55.3	55.3	93.2	93.2	93.2	81.8	82.1	95.3	93.2	92.6	93.6	93.2	-	6	27	27	6	89	116
HM852432 Cryptosporidium cuniculus VbA23	54.2	54.2	95.4	95.4	95.4	83.9	84.3	97.4	95.4	94.7	95.7	95.4	97.8	-	21	21	12	89	122
GU097642 Cryptosporidium cuniculus VbA29	50.8	50.8	96.5	96.5	96.5	81.7	82	94.5	96.5	97.9	96.9	96.5	90.7	92.7	-	0	33	110	143
GU097639 Cryptosporidium cuniculus VbA25	50.8	50.8	96.5	96.5	96.5	81.7	82	94.5	96.5	97.9	96.9	96.5	90.7	92.7	100	-	33	110	143
FJ262733 Cryptosporidium cuniculus VbA19	56.4	56.4	91.1	91.1	91.1	79.6	79.9	93.1	91.1	90.5	91.4	91.1	97.7	95.5	88.6	88.6	-	95	110
EU437420 Cryptosporidium cuniculus VaA22	54.8	54.8	65.9	65.9	65.9	63	62.7	67.2	65.9	65.6	66.2	65.9	68.7	69	64.3	64.3	66.5	-	39
GU971637 Cryptosporidium cuniculus VaA11	60	60	54.8	54.8	54.8	50.9	50.5	56	54.8	54.6	55.2	54.8	58.7	57.5	53.6	53.6	60	85.6	-

## Sheet: Table S6
Table S6 Pairwise comparison of differences in the triosephosphate gene (tpi; 460 bp) among Giardia spp. from samples tested in the present study (cf. Fig. 3). Percentages of sequence differences are below the diagonal; numbers of nucleotide differences are above diagonal.
	KU531707 Giardia duodenalis AIII	KU531708 Giardia duodenalis AIII	KU531709 Giardia duodenalis AI	KM926546 Giardia duodenalis AI	KJ888992 Giardia duodenalis AII	KJ124887 Giardia duodenalis AII	DQ650648 Giardia duodenalis AIII	HM150750 Giardia duodenalis AIII	AY302562 Giardia duodenalis AI	EU781016 Giardia duodenalis E	AF069558 Giardia duodenalis F	EU781013 Giardia duodenalis G	AY368171 Giardia duodenalis B	EU781009 Giardia duodenalis D	AY228641 Giardia duodenalis C	AF069565 Giardia muris
KU531707 Giardia duodenalis AIII	-	15	17	15	18	17	0	0	15	52	38	72	99	95	85	159
KU531708 Giardia duodenalis AIII	96.7	-	2	0	3	2	15	15	0	56	40	72	99	102	86	161
KU531709 Giardia duodenalis AI	96.3	99.6	-	2	5	4	17	17	2	58	42	74	101	104	88	161
KM926546 Giardia duodenalis AI	96.7	100	99.6	-	3	2	15	15	0	56	40	72	99	102	86	161
KJ888992 Giardia duodenalis AII	96.1	99.3	98.9	99.3	-	1	18	18	3	57	43	71	98	103	87	162
KJ124887 Giardia duodenalis AII	96.3	99.6	99.1	99.6	99.8	-	17	17	2	56	42	70	97	102	86	161
DQ650648 Giardia duodenalis AIII	100	96.7	96.3	96.7	96.1	96.3	-	0	15	52	38	72	99	95	85	159
HM150750 Giardia duodenalis AIII	100	96.7	96.3	96.7	96.1	96.3	100	-	15	52	38	72	99	95	85	159
AY302562 Giardia duodenalis AI	96.7	100	99.6	100	99.3	99.6	96.7	96.7	-	56	40	72	99	102	86	161
EU781016 Giardia duodenalis E	88.7	87.8	87.4	87.8	87.6	87.8	88.7	88.7	87.8	-	49	87	107	107	93	157
AF069558 Giardia duodenalis F	91.5	91.1	90.6	91.1	90.4	90.6	91.5	91.5	91.1	89.1	-	75	96	100	91	159
EU781013 Giardia duodenalis G	84.3	84.3	83.9	84.3	84.6	84.8	84.3	84.3	84.3	81.1	83.3	-	88	93	68	163
AY368171 Giardia duodenalis B	78.5	78.5	78	78.5	78.7	78.9	78.5	78.5	78.5	76.7	78.6	80.9	-	99	93	164
EU781009 Giardia duodenalis D	79.3	77.8	77.4	77.8	77.6	77.8	79.3	79.3	77.8	76.7	77.7	79.8	78.5	-	96	191
AY228641 Giardia duodenalis C	81.5	81.3	80.9	81.3	81.1	81.3	81.5	81.5	81.3	79.8	79.7	85.2	79.8	79.1	-	163
AF069565 Giardia muris	64.5	64.1	64.1	64.1	63.8	64.1	64.5	64.5	64.1	65	64.5	63.6	63.4	57.4	63.6	-
